# Supplementary material for: Neglected and lethal: Case series of fatal scrub typhus in Malaysia
Source: PLoS Negl Trop Dis. 2025 Dec 23;19(12):e0013156. doi: 10.1371/journal.pntd.0013156 (PMC12725589; doi:10.1371/journal.pntd.0013156)
Supplement: S1 Table — (XLSX) [file pntd.0013156.s001.xlsx]

## Sheet: S1_Table
S1 Table. List of 88 tsa56 genes and their information used in this study
Strain name	Isolation Host	Isolated location	Isolated Year	Genotype	Accession no.
Inha-B201883-1	Human	Korea	2009	Boryong	HQ660198
S0617100	Human	Cambodia	2009	Gilliam	HQ718421
Kaisei	Human	Japan	1993	GilliamA	JX235719
Hualien-1	Human	Taiwan	2002	GilliamB	AY243357
Taitung-2	Human	Taiwan	2002	GilliamC	AY335819
T1015340Sp	Human	Cambodia	2010	GilliamC	HQ718439
UT196	Human	Thailand	2004	GilliamC	EF213079
S1006257	Human	Cambodia	2008	GilliamC	HQ718426
61QN	Human	Vietnam	2009	GilliamC	HQ718460
TW45R	Human	Taiwan	1999	KarpA	AY222632
KM01	Human	Taiwan	2001	KarpA	GU120146
Taitung-6	Human	Taiwan	2002	KarpA	EF583448
Taitung-3	Human	Taiwan	2002	KarpA	AY357216
UT76	Human	Thailand	2003	KarpA	EF213078
UT150	Human	Thailand	2004	KarpA	EF213086
UT167	Human	Thailand	2004	KarpA	EF213080
UT316	Human	Thailand	2004	KarpA	EF213082
UT332	Human	Thailand	2005	KarpA	EF213083
UT418	Human	Thailand	2005	KarpA	EF213090
KM0605a	Human	Taiwan	2006	KarpA	GQ332742
TY0610a	Human	Taiwan	2006	KarpA	GQ332743
TP0708a	Human	Taiwan	2007	KarpA	GQ332745
S0915092	Human	Cambodia	2008	KarpA	HQ718423
S1020210	Human	Cambodia	2008	KarpA	HQ718428
S0902151	Human	Cambodia	2008	KarpA	HQ718422
S1007358	Human	Cambodia	2008	KarpA	HQ718427
KM07	Chigger	Taiwan	2008	KarpA	GU120152
HL04	Chigger	Taiwan	2008	KarpA	GU120144
01QNg	Human	Vietnam	2009	KarpA	HQ718448
05QN	Human	Vietnam	2009	KarpA	HQ718452
07QN	Human	Vietnam	2009	KarpA	HQ718454
11QY87	Human	Vietnam	2009	KarpA	HQ718455
15QY87	Human	Vietnam	2009	KarpA	HQ718457
13QY87	Human	Vietnam	2009	KarpA	HQ718456
06QN	Human	Vietnam	2009	KarpA	HQ718453
T1121050	Human	Cambodia	2009	KarpA	HQ718446
Hualien-12	Human	Taiwan	2004	KarpB	DQ323176
UT176	Human	Thailand	2004	KarpB	EF213081
Je-Cheon	Human	Korea	NA	KarpC	AF430143
CBNU-20	Human	Korea	2010	KarpC	JQ898367
Taitung-7	Human	Taiwan	2004	KarpC	EU551148
UT213	Human	Thailand	2004	KarpC	EF213088
FPW1038	Human	Thailand	2004	KatoA	EF213087
Hualien-4	Human	Taiwan	2003	KatoA	AY714315
S0522327	Human	Cambodia	2008	KatoA	HQ718420
Omagari	Human	Japan	1990	KatoB	AF173040
Hualien-3	Human	Taiwan	2003	KatoB	AY636101
Taguchi	Human	Japan	1984	Kawasaki	AF173038
CH0711a	Human	Taiwan	2007	Saitama	GQ332749
Young-worl	Human	Korea	NA	Saitama	AF430141
Shimokoshi	Human	Japan	1980	Shimokoshi	M63381
Taitung-4	Human	Taiwan	2004	TA763B	AY787232
45QN VN	Human	Vietnam	2009	TA763B	HQ718459
CMCOT1	Human	India	2021	TA763B	OK545864
05QNg	Human	Vietnam	2009	KarpA	HQ718451
KM12	Human	Taiwan	2009	KarpA	GU446592
33BVKH	Human	Vietnam	2010	KarpA	HQ718458
Jin2012	Human	China	2012	KarpA	KJ001159
DZ-tqq	Human	China	2019	TA763A	PQ009544
NULL-Icm	Human	China	2019	TA763A	PQ009579
QH-slj	Human	China	2019	TA763A	PQ009524
HMU77-LCM	Human	China	NA	TA763A	ON862472
HMU83_SLJ	Human	China	NA	TA763A	ON862479
CH01188	Human	China	2016	KarpA	MT258805
HK-zqy	Human	China	2019	KarpA	PQ009573
QZ-yhh	Human	China	2019	KarpA	PQ009575
QZ-csj	Human	China	2019	KarpA	PQ009500
S01ST002	Human	India	2019	KarpA	OP617281
S01ST108	Human	India	2020	KarpA	OP617294
IMRS_RE451	Human	Malaysia	2024	TA763B	This study
IMRS_RE282	Human	Malaysia	2023	TA763A	This study
CMCOT2	Human	India	2021	KarpA	OK642783
IMRS_RE615	Human	Malaysia	2024	KarpA	This study
Malaysia Chiggers	Rat	Malaysia	2024	KarpA	This study
Lc-1	Chigger	Thailand	NA	KarpA	FJ374771
Hualien-11	Human	Taiwan	2004	TA763B	DQ323175
UT302	Human	Thailand	2004	TA763B	EF213095
KM04	Chigger	Taiwan	2008	TA763B	GU120149
KM08	Chigger	Taiwan	2008	TA763B	GU120153
KHC0704a	Human	Taiwan	2007	TA763A	GQ332751
HL03-1	Chigger	Taiwan	2008	TA763A	GU120142
NT0707a	Human	Taiwan	2007	TA763A	GQ332752
HL01	Chigger	Taiwan	2008	TA763A	GU120139
TA763	Rat	Thailand	1963	TA763A	U80636
RNM2043318	Human	India	2018	TA763B	MT857024
CMCScrubE8	Human	India	2011	TA763B	JF421232
ARTL547086	Human	India	2018	TA763B	MK426677
CMCScrubE11	Human	India	2011	TA763B	JF421233
